# Supplementary material for: STINGRAY: system for integrated genomic resources and analysis
Source: BMC Res Notes. 2014 Mar 7;7:132. doi: 10.1186/1756-0500-7-132 (PMC4015962; doi:10.1186/1756-0500-7-132)
Supplement: Additional file 11 — STINGRAY source code. All scripts and web pages needed to setup STINGRAY are available in this compressed file. [file 1756-0500-7-132-S11.zip]

Archive with 1 entries (1 files):
- 1134080514110841_add11.gz
